# Supplementary material for: Modeling the Future Distribution of Trifolium repens L. in China: A MaxEnt Approach Under Climate Change Scenarios
Source: Biology (Basel). 2025 Nov 17;14(11):1608. doi: 10.3390/biology14111608 (PMC12650469; doi:10.3390/biology14111608)
Supplement: Supplementary file 1 [file biology-14-01608-s001.zip]

Archive with 7 entries (7 files):
- Supplementary Material Figure S1.pdf
- Supplementary Material Figure S2.pdf
- Supplementary Material Figure S3.pdf
- Supplementary Material Figure S4.pdf
- Supplementary Material Table S1.pdf
- Supplementary Material Table S2.pdf
- Supplyementary Materials Table S3.pdf
